# Supplementary material for: Bean Consumption during Childhood Is Associated with Improved Nutritional Outcomes in the First Two Years of Life
Source: Nutrients. 2024 Apr 10;16(8):1120. doi: 10.3390/nu16081120 (PMC11053677; doi:10.3390/nu16081120)
Supplement: Supplementary file 1 [file nutrients-16-01120-s001.zip]

Archive with 1 entries (1 files):
- nutrients-2916991-supplementary.pdf
